# Supplementary material for: Xylan in the Middle: Understanding Xylan Biosynthesis and Its Metabolic Dependencies Toward Improving Wood Fiber for Industrial Processing
Source: Front Plant Sci. 2019 Feb 25;10:176. doi: 10.3389/fpls.2019.00176 (PMC6397879; doi:10.3389/fpls.2019.00176)
Supplement: TABLE S1 — List of enzymes which catalyze the biosynthesis of sugar nucleotides, s-adenosyl methionine and acetyl-CoA. (a) The numbering of the enzymes corresponds to Figure 4–6. (b) Name of the enzyme. (c) Not all accessions were provided for each reaction, just one representative from each cellular compartment. Accessions and cellular localisation were obtained from TAIR and SUBA3, respectively. [file Table_1.XLSX]

## Sheet: Supplementary file 2
Reactiona	Enzymeb	GeneIDc
1	Sucrose synthase	AT5G20830 (Cytosol)
2	Invertase	AT1G35580 (Cytosol)
3	UDP-glucose pyrophosphorylase	AT5G17310 (Cytosol)
4	phosphoglucomutase	AT1G70730 (Cytosol),AT5G51820 (Plastid)
5	hexokinase	AT4G29130 (Cytosol/outer membrane of mitochondrion)
6	phosphoglucose isomerase	AT5G42740 (Cytosol), AT4G24620 (Plastid)
7	fruktokinase	AT2G31390 (Cytosol)
8	mannose-6-phosphate isomerase	AT3G02570 (Cytosol)
9	phosphomannomutase	AT2G45790 (Cytosol)
10	mannose-1-pyrophosphatase	AT2G39770 (Cytosol)
11	GDP-mannose 4,6-dehydratase	AT3G51160 (Golgi/cytosol)
11	GDP-4-keto-6-deoxymannose-3,5-epimerase-4-reductase	AT1G73250 (Cytosol)
12	UDP-glucose-6-dehydrogenase	AT5G15490 (Cytosol)
13	UDP-D-glucose/UDP-D-galactose-4-epimerase	AT1G12780 (Golgi/cytosol)
14	Trifunctional UDP-glucose 4,6-dehydratase/UDP-4-keto-6-deoxy-D-glucose 3,5-epimerase/UDP-4-keto-L-rhamnose-reductase	AT1G78570 (Cytosol)
15	GDP-L-galactose phosphorylase	Gene responsible needs to be characterised in planta
16	UDP-Apiose/UDP-xylose synthase	AT1G08200 (Cytosol)
17	UDP-glucuronate-4-epimerase	AT4G00110 (Golgi)
18	UDP-xylose synthase	AT2G28760 (Cytosol), AT3G53520 (Golgi)
19	UDP-arabinose-4-epimerase	AT1G30620 (Golgi)
20	UDP-arabinose mutase	AT3G02230 (Golgi)
21	myoinositol phosphate synthase	AT2G22240 (Cytosol)
22	myoinositol monophosphatase	AT1G31190 (Plastid)
23	myo-inositol oxygenase	AT1G14520 (Cytosol)
24	glucuronokinase	AT3G01640 (Cytosol)
25	UDP-sugar pyrophosphorylase	AT5G52560 (Cytosol)
26	Glucose-6-phosphate/phosphate translocator	AT1G61800 (Plastid)
27	glucan phosphorylase	AT3G29320 (Plastid)
28	phosphofruktokinase	AT4G29220 (Cytosol), AT2G22480 (Plastid)
29	aldolase	AT3G52930 (Cytosol), AT2G01140 (Plastid)
30	triose phosphate isomerase	AT3G55440 (Cytosol), AT2G21170 (Plastid)
31	triose phosphate translocator	AT5G46110 (Plastid)
32	glyceraldehyde 3-phosphate dehydrogenase	AT1G13440 (Cytosol), AT1G16300 (Plastid)
33	3-phosphoglycerate kinase	AT1G79550 (Cytosol), AT3G12780 (Plastid)
34	3-phosphoglycerate phosphatase	No gene found, activity shown (Source: https://doi.org/10.1016/S0176-1617(88)80223-2)
35	glycerate dehydrogenase	AT1G79870 (Cytosol), AT1G68010 (Peroxisome)
36	alanine-hydroxypyruvate aminotransferase	AT2G13360 (Peroxisome)
37	3-phosphoglycerate dehydrogenase	AT4G34200 (Plastid)
38	3-phosphoserine aminotransferase	AT4G35630 (Plastid)
39	3-phosphoserine phosphatase	AT1G18640 (Plastid)
40	serine hydroxymethyltransferase	AT5G26780 (Mitochondrion)
41	Serine acetyltransferase	AT5G56760 (Cytosol), AT1G55920 (Plastid)
42	Cysteine synthase/ O-acetylserine (thiol) lyase	AT4G14880 (Cytosol), AT2G43750 (Plastid)
47	Cystathionine gamma-synthase	AT1G33320 (Cytosol), AT3G01120 (Plastid)
48	Cystathionine beta-lyase	AT3G57050 (Plastid)
49	Methionine synthase	AT5G17920 (Cytosol), AT5G20980 (Plastid)
50	S-adenosylmethionine synthase	AT4G01850 (Cytosol)
51	Various methyltransferases	AT1G09610 (Golgi), AT5G54160 (Cytosol), AT4G34050 (Cytosol), AT5G13960 (nucleus)
52	S-adenosylhomocysteine hydrolase	AT4G13940 (Plasma membrane)
53	Methionine S-methyltransferase	AT5G49810 (Cytosol)
54	Homocysteine S-methyltransferase	AT3G22740 (Plasma membrane),
55	Phosphoglyceromutase	AT3G08590 (Cytosol), AT1G22170 (Plastid)
56	Enolase	AT2G36530 (Cytosol), AT1G74030 (Plastid)
57	Pyruvate kinase	AT3G52990 (Cytosol), AT5G52920 (Plastid)
58	Pyruvate dehydrogenase	AT1G59900"E1α",AT5G50850"E1β",AT3G52200"E2",AT1G48030"E3"(Mitochondrion), AT1G01090"E1α",AT1G30120"E1β",AT3G25860"E2",AT3G16950"E3"(Plastid)
59	Acetyl-CoA carboxylase	AT2G38040 "CT", ATCG00500 "CT", AT5G16390 "BCCP", AT5G35360 "BC" (Plastid)
60	Malonyl-CoA : ACP Malonyltransferase	AT2G30200 (Plastid)
61	Ketoacyl-ACP Synthase III	AT1G62640 (Plastid)
62	Ketoacyl-ACP Reductase	AT1G24360 (Plastid)
63	Hydroxyacyl-ACP Dehydrase	AT2G22230 (Plastid)
64	Enoyl-ACP Reductase	AT2G05990 (Plastid)
65	Ketoacyl-ACP Synthase I	AT5G46290 (Plastid)
66	Citrate synthase	AT2G44350 (Mitochondrion), AT3G58750 (Peroxisome)
67	ATP-citrate lyase	AT1G10670 "α-subunit" (Cytosol), AT3G06650 "β-subunit" (Cytosol)
68	Aconitase	AT4G26970 (Mitochondrion), AT2G05710 ( Cytosol)
69	Isocitrate dehydrogenase	AT4G35260 (Mitochondrion), AT1G65930 (Cytosol)
70	2-oxoglutarate dehydrogenase	AT3G55410 (Mitochondrion)
71	Succinyl-CoA ligase	AT5G23250 (Mitochondrion)
72	Succinate dehydrogenase	AT5G40650 (Mitochondrion)
73	Fumarase	AT2G47510 (Mitochondrion)
74	Malate dehydrogenase	AT1G53240 (Mitochondrion), AT2G22780 (Peroxisome), AT1G04410 (Cytosol)
75	Malic enzyme	AT2G13560 (Mitochondrion)
76	Pyruvate decarboxylase	AT5G54960 (Cytosol)
77	Alcohol dehydrogenase	AT1G32780 (Cytosol)
78	Aldehyde dehydrogenase	AT1G54100 (Cytosol), (Mitochondrion)
79	Acetyl-CoA synthetase	AT5G36880 (Plastid), AT3G16910 (Peroxisome)
80	Acyl-CoA oxidase	AT1G06290 (Peroxisome)
81	Multifunctional protein with Enoyl-CoA hydratase /isomerase activity	AT4G29010 (Peroxisome)
82	3-ketoacyl-CoA thiolase	AT2G33150 (Peroxisome)
83	Isocitrate lyase	AT3G21720 (Peroxisome)
84	Malate synthase	AT3G58750 (Peroxisome)
85	Succinate fumarate translocator	AT5G01340 (Mitochondrion)
86	Branched-chain amino acid transaminase	AT1G10060 (Mitochondrion), AT1G10070 (Plastid), AT3G19710 (Cytosol)
87	Branched-chain a-keto acid dehydrogenase complex	AT5G09300 (Mitochondrion)
88	Isovaleryl-CoA-dehydrogenase	AT3G45300 (Mitochondrion)
89	Methylcrotonyl-CoA carboxylase	AT1G03090 (Mitochondrion)
90	Enoyl-CoA hydratase	AT4G16800 (Mitochondrion), AT1G76150 (Peroxisome)
91	Hydroxmethylglutaryl-CoA lyase	AT2G26800 (Mitochondrion)
92	3-Hydroxyacyl-CoA dehydrogenase	AT3G15290 (Peroxisome)
93	Hydroxyacyl-CoA hydrolase	AT3G06860 (Peroxisome)
94	3-Hydroxyisobutyrate dehydrogenase	AT4G20930 (Mitochondrion)
95	Methylmalonate-semialdehyde dehydrogenase	AT2G14170 (Mitochondrion)
96	Lysine-ketoglutarate reductase/saccharopine dehydrogenase	AT4G33150 (Cytosol)
97	Acetyl-CoA acetyltransferase	AT5G48320 (Cytosol), AT5G47720 (Peroxisome)
98	D-2-Hydroxyglutarate dehydrogenase	AT4G36400 (Mitochondrion)
