# Supplementary material for: Xylan in the Middle: Understanding Xylan Biosynthesis and Its Metabolic Dependencies Toward Improving Wood Fiber for Industrial Processing
Source: Front Plant Sci. 2019 Feb 25;10:176. doi: 10.3389/fpls.2019.00176 (PMC6397879; doi:10.3389/fpls.2019.00176)
Supplement: FILE S2 — References pertaining to numbered items in Table 1. [file Table_2.XLSX]

## Sheet: Sheet1
Reference	Article	Number
Doran-Peterson et al., 2009	Simultaneous saccharification and fermentation and partial saccharification and co-fermentation of lignocellulosic biomass for ethanol production	1
Ragauskas et al., 2014	Lignin valorization: improving lignin processing in the biorefinery	2
Cheng et al., 2017	Optimization of simultaneous saccharification and fermentation conditions with amphipathic lignin derivatives for concentrated bioethanol production.	3
Sixta, 2006	Handbook of Pulp	4
Vardon et al., 2016	cis,cis-Muconic acid: separation and catalysis to bio-adipic acid for nylon-6,6 polymerization	5
Zhu et al., 2016	Wood-derived materials for green electronics, biological devices, and energy applications	6
Parajó et al., 1997	Xylitol production from Eucalyptus wood hydrolysates extracted with organic solvents	7
Xavier et al., 2010	Second-generation bioethanol from eucalypt sulphite spent liquor	8
Xu et al., 2018	Three-dimensional printing of wood-derived biopolymers: a review focused on biomedical applications	9
Qing & Wyman, 2011	Supplementation with xylanase and β-xylosidase to reduce xylo-oligomer and xylan inhibition of enzymatic hydrolysis of cellulose and pretreated corn stover.	10
Simmons et al., 2016	Folding of xylan onto cellulose fibrils in plant cell walls revealed by solid-state NMR	11
Pereira et al. 2017	Effects of xylan side-chain substitutions on xylan-cellulose interactions and implications for thermal pretreatment of cellulosic biomass	12
Gierer & Wännström, 1986	Formation of ether bonds between lignins and carbohydrates during alkaline pulping processes	13
Iversen & Wännström, 1986	Lignin-carbohydrate bonds in a residual lignin isolated from pine kraft pulp	14
Gübitz et al., 1998	Lignin-hemicellulose complexes restrict enzymatic solubilization of mannan and xylan from dissolving pulp	15
Giummarella & Lawoko, 2016	Structural basis for the formation and regulation of lignin-xylan bonds in birch	16
Rastogi & Shrivastava, 2017	Recent advances in second generation bioethanol production: an insight to pretreatment, saccharification and fermentation processes	17
Yusuf & Gaur, 2017	Engineering Saccharomyces cerevisiae for C5 fermentation: a step towards second-generation biofuel production	18
Helle et al., 2003	Effect of inhibitory compounds found in biomass hydrolysates on growth and xylose fermentation by a genetically engineered strain of S-cerevisiae	19
Jönsson et al., 2013	Bioconversion of lignocellulose: inhibitors and detoxification	20
Chong et al., 2015	Active fungal GH115 α-glucuronidase produced in Arabidopsis thaliana affects only the UX1-reactive glucuronate decorations on native glucuronoxylans	21
Arola et al., 2013	The role of hemicellulose in nanofibrillated cellulose networks	22
Stepan et al., 2016	IONCELL-P&F: pulp fractionation and fiber spinning with ionic liquids	23
Kobayashi et al., 1960	Hydrolysis of cellulose in a small amount of concentrated sulfuric acid.	24
Lacerda et al., 2013	Effect of acid concentration and pulp properties on hydrolysis reactions of mercerized sisal.	25
Dong et al., 2016	Analysis of the sulfuric acid hydrolysis of wood pulp for cellulose nanocrystal production: A central composite design study	26
Urbanowicz et al., 2012	4-O-methylation of glucuronic acid in Arabidopsis glucuronoxylan is catalyzed by a Domain of Unknown Function family 579 protein	27
Roselli et al., 2014	Ionic liquid extraction method for upgrading Eucalyptus kraft pulp to high purity dissolving pulp	28
Diaz et al., 2015	Evaluation of microwave-assisted pretreatment of lignocellulosic biomass immersed in alkaline glycerol for fermentable sugars production	29
Jin et al., 2016	Microwave assisted alkaline pretreatment to enhance enzymatic saccharification of catalpa sawdust	30
Chen et al., 2017	Ultrasonic-assisted ionic liquid treatment of chemithermomechanical pulp fibers	31
Bibi et al., 2014	Production of xylan degrading endo-1, 4-β-xylanase from thermophilic Geobacillus stearothermophilus KIBGE-IB29	32
Nordwald et al., 2014	Charge engineering of cellulases improves ionic liquid tolerance and reduces lignin inhibition	33
Shahid et al., 2017	A novel trifunctional, family GH10 enzyme from Acidothermus cellulolyticus 11B, exhibiting endo-xylanase, arabinofuranosidase and acetyl xylan esterase activities	34
Saito & Isogai, 2004	TEMPO-mediated oxidation of native cellulose. The effect of oxidation conditions on chemical and crystal structures of the water-insoluble fractions	35
Saito et al., 2007	Cellulose nanofibers prepared by TEMPO-mediated oxidation of native cellulose	36
Isogai et al., 2011	TEMPO-oxidized cellulose nanofibers	37
Larsson et al., 2001	Development of a Saccharomyces cerevisiae strain with enhanced resistance to phenolic fermentation inhibitors in lignocellulose hydrolysates by heterologous expression of LACCASE	38
Jin & Jeffries, 2003	Changing flux of xylose metabolites by altering expression of XYLOSE REDUCTASE and XYLITOL DEHYDROGENASE in recombinant Saccharomyces cerevisiae	39
Jin et al., 2003	Optimal growth and ethanol production from xylose by recombinant Saccharomyces cerevisiae require moderate D-XYLULOKINASE activity	40
Wei et al., 2013	Enhanced biofuel production through coupled acetic acid and xylose consumption by engineered yeast	41
Iwamoto et al., 2011	Structure and mechanical properties of wet-spun fibers made from natural cellulose nanofibers	42
Walther et al., 2011	Multifunctional high-performance biofibers based on wet-extrusion of renewable native cellulose nanofibrils	43
Biswal et al., 2015	Downregulation of GAUT12 in Populus deltoides by RNA silencing results in reduced recalcitrance, increased growth and reduced xylan and pectin in a woody biofuel feedstock.	44
Song et al., 2016	Suppression of PtrDUF579-3 expression causes structural changes of the glucuronoxylan in Populus	45
Pawar et al., 2017b	Downregulation of RWA genes in hybrid aspen affects xylan acetylation and wood saccharification	46
Ratke et al., 2018	Downregulating aspen xylan biosynthetic GT43 genes in developing wood stimulates growth via reprograming of the transcriptome	47
Yang et al., 2017	Overexpression of a Domain of Unknown Function 231-containing protein increases O-xylan acetylation and cellulose biosynthesis in Populus	48
Macaya-Sanz et al., 2017	Agronomic performance of Populus deltoides trees engineered for biofuel production	49
Mortimer et al., 2010	Absence of branches from xylan in Arabidopsis gux mutants reveals potential for simplification of lignocellulosic biomass	50
Lyczakowski et al., 2017	Removal of glucuronic acid from xylan is a strategy to improve the conversion of plant biomass to sugars for bioenergy	51
Petersen et al., 2012	Engineering of plants with improved properties as biofuels feedstocks by vessel-specific complementation of xylan biosynthesis mutants	52
Anders et al., 2012	Glycosyl transferases in family 61 mediate arabinofuranosyl transfer onto xylan in grasses	53
Xiong et al., 2015	Xylan O-acetylation impacts xylem development and enzymatic recalcitrance as indicated by the Arabidopsis mutant tbl29	54
Zhong et al., 2018b	A novel rice xylosyltransferase catalyzes the addition of 2-O-xylosyl side chains onto the xylan backbone	55
Tauberger et al., 1999	Impact of INVERTASE overexpression on cell size, starch granule formation and cell wall properties during tuber development in potatoes with modified carbon allocation patterns	56
Fan et al., 2017	AtCesA8-driven OsSUS3 expression leads to largely enhanced biomass saccharification and lodging resistance by distinctively altering lignocellulose features in rice	57
Srivastava et al., 2015	Loss of function of FOLYPOLYGLUTAMATE SYNTHETASE 1 reduces lignin content and improves cell wall digestibility in Arabidopsis	58
Gondolf et al., 2014	A gene stacking approach leads to engineered plants with highly increased galactan levels in Arabidopsis	59
Eudes et al., 2015	Expression of a bacterial 3-dehydroshikimate dehydratase reduces lignin content and improves biomass saccharification efficiency	60
Eudes et al., 2016	Exploiting the substrate promiscuity of hydroxycinnamoyl-CoA:shikimate hydroxycinnamoyl transferase to reduce lignin	61
Gilbert et al., 2013	CRISPR-mediated modular RNA-guided regulation of transcription in eukaryotes	62
Fan et al., 2015	Efficient CRISPR/Cas9-mediated targeted mutagenesis in Populus in the first generation	63
Xiong et al., 2017	Targeted DNA methylation in human cells using engineered dCas9-methyltransferases	64
Shen et al., 2012	Engineering a thermoregulated intein-modified xylanase into maize for consolidated lignocellulosic biomass processing	65
Gandla et al., 2014	Expression of a fungal glucuronoyl esterase in Populus: effects on wood properties and saccharification efficiency	66
Mir et al., 2017	In planta expression of hyperthermophilic enzymes as a strategy for accelerated lignocellulosic digestion	67
Pawar et al., 2017a	In muro deacetylation of xylan affects lignin properties and improves saccharification of aspen wood	68
Xiao et al., 2018	Expression of a hyperthermophilic endoglucanase in hybrid poplar modifies the plant cell wall and enhances digestibility	69
Yang et al., 2013	Engineering secondary cell wall deposition in plants	70
Aznar et al., 2018	Gene stacking of multiple traits for high yield of fermentable sugars in plant biomass	71
