# Supplementary material for: Xylan in the Middle: Understanding Xylan Biosynthesis and Its Metabolic Dependencies Toward Improving Wood Fiber for Industrial Processing
Source: Front Plant Sci. 2019 Feb 25;10:176. doi: 10.3389/fpls.2019.00176 (PMC6397879; doi:10.3389/fpls.2019.00176)
Supplement: FILE S3 — Biotechnology approaches that have scaled from Arabidopsis to Populus. [file Table_3.XLSX]

## Sheet: Successfully scaled
Secondary cell wall biopolymer	Gene	Arabidopsis biotechnology approach	Achieved effect/Recalcitrance factor targetted	Saccharification efficiency	Growth	Populus biotechnology approach	Saccharification efficiency	Growth	Arabidopsis citation	Populus citation
Xylan	RWA	T-DNA knock-out	Reduction in acetyl content	N.A.	↓	RNAi	↑	N.C.	Manabe et al. 2013	Pawar et al. 2017b
Xylan	Aspergillus nidulans acetylesterase	Endogenous 35S expression of AnAXE	Reduction in acetyl content	↑ after PME and PG treatment	N.C.	Endogenous 35S expression of AnAXE	↑	N.C.	Pogorelko et al. 2013	Pawar et al. 2017a
Xylan	Phanerochaete carnosa glucuronoyl esterase	Endogenous 35S expression of PcGCE	Lignin carbohydrate linkages	↑	↓	Endogenous 35S expression of PcGCE	↑	↓	Tsai et al. 2012	Gandla et al. 2015
Xylan	IRX9 and IRX14	T-DNA knock-out	Xylan	N.A.	↓	RNAi using a GT43B promoter	↑	↑	Wu et al. 2010	Ratke et al. 2018
Xylan	IRX8	T-DNA knock-out	Xylan and pectin	N.A.	↓	RNAi	↑	↑	Persson et al. 2007	Biswal et al. 2015
Lignin	4CL	Antisense downregulation	Lignin	N.A.	N.C.	Antisense downregulation	(1) N.A.; (2) N.C.	(1) ↑; (2) ↓	Lee et al. 1997	(1) Hu et al. 1999; (2) Voelker
Lignin	CSE	T-DNA knock-out	Lignin	↑	↓	RNAi	↑	N.C.	Vanholme et al. 2013	Saleme et al. 2017
Lignin	CCR	Antisense downregulation	Lignin	↑	↓	Antisense downregulation	↑	↓	Goujon et al. 2003c	Van Acker et al. 2014
Lignin	CAD	T-DNA knock-out	Lignin	N.A.	↓	RNAi	↑	N.C.	Sibout et al. 2005	Van Acker et al. 2017
Lignin	CCoaOMT	T-DNA knock-out	Lignin	N.A.	↓ (in short day conditions	Antisense downregulation	↑	N.C.	Do et al. 2007	Wang et al. 2012
Lignin	HCT	RNAi	Lignin	N.A.	↓	Antisense downregulation and RNAi	↑	↓	Hoffmann et al. 2004	Wang et al. 2018
Lignin	F5H	Overexpression using a C4H promoter	Increased syringyl/guaiacyl ratio in lignin	N.A.	N.C.	Overexpression using a C4H promoter	(1) ↑ with organosolv pretreatment; (2) ↑ pulping efficiency	N.C.	Meyer et al. 1998	(1) Mansfield et al. 2012; (2) Huntley et al. 2003
Lignin	C3H	ethyl methanesulfonate-mutagenised	Lignin	N.A.	↓	RNAi	↑	↓	Franke et al. 2002	Mansfield et al. 2012
Lignin	C4H	ethyl methanesulfonate-mutagenised	Lignin	N.A.	↓	RNAi	↑	↓	Schilmiller et al. 2009	Sykes et al. 2015**
Lignin	OMT	T-DNA knock-out	Lignin	↑ N.S.	N.C.	(1) Antisense downregulation	(1) ↓ pulping efficiency ; (2) ↑	(1) N.C.; (2) ↓	Goujon et al. 2003b	(1) Lapierre et al. 1999; (2) Wang et al. 2018
Legend
N.C.	No change
N.A.	Not available
PME	Pectin methylesterase
PG	Polygalacturonase
↑ N.S.	Non-significant increase
**	This study was carried out in Eucalyptus rather than Populus

## Sheet: References
Van Acker et al. 2014	Improved saccharification and ethanol yield from field-grown transgenic poplar deficient in cinnamoyl-CoA reductase
Hu et al. 1999	Repression of lignin biosynthesis promotes cellulose accumulation and growth in transgenic trees
Van Acker et al. 2017	Different Routes for Conifer- and Sinapaldehyde and Higher Saccharification upon Deficiency in the Dehydrogenase CAD1
Saleme et al. 2017	Silencing CAFFEOYL SHIKIMATE ESTERASE affects lignification and improves saccharification
Wang et al. 2012	Lignin modification improves the biofuel production potential in transgenic Populus tomentosa
Zhou et al. 2018	Preliminary study of Cell Wall Structure and its Mechanical Properties of C3H and HCT RNAi Transgenic Poplar Sapling
Manabe et al. 2013	Reduced Wall Acetylation Proteins Play Vital and Distinct Roles in Cell Wall O-Acetylation in Arabidopsis
Pogorelko et al. 2013	Arabidopsis and Brachypodium distachyon Transgenic Plants Expressing Aspergillus nidulans Acetylesterases Have Decreased Degree of Polysaccharide Acetylation and Increased Resistance to Pathogens
Tsai et al. 2012	Constitutive expression of a fungal glucuronoyl esterase in Arabidopsis reveals altered cell wall composition and structure
Gandla et al. 2015	Expression of a fungal glucuronoyl esterase in Populus: Effects on wood properties and saccharification efficiency
Vanholme et al. 2013	Caffeoyl Shikimate Esterase (CSE) Is an Enzyme in the Lignin Biosynthetic Pathway in Arabidopsis
Pawar et al. 2017a	In muro deacetylation of xylan affects lignin properties and improves saccharification of aspen wood
Pawar et al. 2017b	Downregulation of RWA genes in hybrid aspen affects xylan acetylation and wood saccharification
Lee et al. 1997	Antisense Suppression of 4-Coumarate:Coenzyme A Ligase Activity in Arabidopsis Leads to Altered Lignin Subunit Composition
Goujon et al. 2003c	Down-regulation of the AtCCR1 gene in Arabidopsis thaliana : effects on phenotype, lignins and cell wall degradability
Sibout et al. 2005	CINNAMYL ALCOHOL DEHYDROGENASE-C and -D Are the Primary Genes Involved in Lignin Biosynthesis in the Floral Stem of Arabidopsis
Do et al. 2007	Both caffeoyl Coenzyme A 3-O-methyltransferase 1 and caffeic acid O-methyltransferase 1 are involved in redundant functions for lignin, flavonoids and sinapoyl malate biosynthesis in Arabidopsis
Hoffmann et al. 2004	Silencing of Hydroxycinnamoyl-Coenzyme A Shikimate/Quinate Hydroxycinnamoyltransferase Affects Phenylpropanoid Biosynthesis
Meyer et al. 1998	Lignin monomer composition is determined by the expression of a cytochrome P450-dependent monooxygenase in Arabidopsis
Huntley et al. 2003	Significant Increases in Pulping Efficiency in C4H-F5H-Transformed Poplars: Improved Chemical Savings and Reduced Environmental Toxins
Mansfield et al. 2012	Designed for deconstruction – poplar trees altered in cell wall lignification improve the efficacy of bioethanol production
Franke et al. 2002	The Arabidopsis REF8 gene encodes the 3-hydroxylase of phenylpropanoid metabolism
Lapierre et al. 1999	Structural Alterations of Lignins in Transgenic Poplars with Depressed Cinnamyl Alcohol Dehydrogenase or Caffeic Acid O-Methyltransferase Activity Have an Opposite Impact on the Efficiency of Industrial Kraft Pulping
Sykes et al. 2015	Down-regulation of p-coumaroyl quinate/shikimate 3′-hydroxylase (C3′H) and cinnamate 4-hydroxylase (C4H) genes in the lignin biosynthetic pathway of Eucalyptus urophylla × E. grandis leads to improved sugar release
Hao et al. 2014	Loss of Arabidopsis GAUT12/IRX8 causes anther indehiscence and leads to reduced G lignin associated with altered matrix polysaccharide deposition.
Goujon et al. 2003b	A new Arabidopsis thaliana mutant deficient in the expression of O-methyltransferase impacts lignins and sinapoyl esters
Schilmiller et al. 2009	Mutations in the cinnamate 4-hydroxylase gene impact metabolism, growth and development in Arabidopsis
Biswal et al. 2018	Working towards recalcitrance mechanisms: increased xylan and homogalacturonan production by overexpression of GAlactUronosylTransferase12 (GAUT12) causes increased recalcitrance and decreased growth in Populus
Coleman et al. 2006	Up-regulation of sucrose synthase and UDP-glucose pyrophosphorylase impacts plant growth and metabolism
Coleman et al. 2009	Sucrose synthase affects carbon partitioning to increase cellulose production and altered cell wall ultrastructure
Park et al. 2008	Over-expression of an arabidopsis family A sucrose phosphate synthase (SPS) gene alters plant growth and fibre development
Park et al. 2009	Sucrose phosphate synthase expression influences poplar phenology
Persson et al. 2007	The Arabidopsis irregular xylem8 Mutant Is Deficient in Glucuronoxylan and Homogalacturonan, Which Are Essential for Secondary Cell Wall Integrity
Wu et al. 2010	Analysis of the Arabidopsis IRX9/IRX9-L and IRX14/IRX14-L Pairs of Glycosyltransferase Genes Reveals Critical Contributions to Biosynthesis of the Hemicellulose Glucuronoxylan
Ratke et al. 2018	Downregulating aspen xylan biosynthetic GT43 genes in developing wood stimulates growth via reprograming of the transcriptome
Biswal et al. 2015	Downregulation of GAUT12 in Populus deltoides by RNA silencing results in reduced recalcitrance, increased growth and reduced xylan and pectin in a woody biofuel feedstock
Wang et al. 2018	Improving wood properties for wood utilization through multi-omics integration in lignin biosynthesis

## Sheet: Did not scale completely
	Arabidopsis (Hao et al. 2014)			Populus (Biswal et al. 2018)				Completely different phenotype in Populus
	Growth	Galacturonic acid content	Xylose content	Growth	Galacturonic acid content	Xylose content
Overexpressionof IRX8/GAUT12	N.C.	N.C.	N.C.	↓	↑	↑
	Tobacco (Coleman et al. 2006)					Populus (Coleman et al. 2009)						Growth phenotype did not scale to Populus
Overexpression of SuSy	Growth	Dry weight	Cellulose content	Fibre thickness	Glucose content	Growth	Dry weight	Cellulose content	Fibre thickness	Glucose content
	↑	↑ N.S.	↑	↑ N.S.	↑	N.C.	↑ N.S.	↑	↑	↑
	Tobacco (Park et al. 2008)				Populus (Park et al. 2009)					Growth phenotype did not scale to Populus
Overexpression of SPS	Growth	Diameter	Fibre length	Stem sucrose	Growth	Diameter	Fibre length	Stem sucrose
	↑	↑	↑	↑ N.S.	N.C.	N.C.	↑	↑
